# Supplementary material for: Thermodynamic Analysis of Size-Dependent Surface Energy in Pd Nanoparticles for Enhanced Alkaline Ethanol Electro-Oxidation
Source: Nanomaterials (Basel). 2024 Dec 7;14(23):1966. doi: 10.3390/nano14231966 (PMC11643277; doi:10.3390/nano14231966)
Supplement: Supplementary file 1 [file nanomaterials-14-01966-s001.zip]

Archive with 1 entries (1 files):
- nanomaterials-3327469-supplementary.pdf
